# Supplementary material for: Is There a Foreign Accent Effect on Moral Judgment?
Source: Brain Sci. 2021 Dec 10;11(12):1631. doi: 10.3390/brainsci11121631 (PMC8699611; doi:10.3390/brainsci11121631)
Supplement: Supplementary file 1 [file brainsci-11-01631-s001.zip]

Archive with 1 entries (1 files):
- brainsci-1452966-supplementary.pdf
